# Supplementary material for: Supercritical CO2 Extract from Microalga Tetradesmus obliquus: The Effect of High-Pressure Pre-Treatment
Source: Molecules. 2022 Jun 17;27(12):3883. doi: 10.3390/molecules27123883 (PMC9231020; doi:10.3390/molecules27123883)
Supplement: Supplementary file 1 [file molecules-27-03883-s001.zip]

Archive with 1 entries (1 files):
- molecules-1735637-supplementary.pdf
